# Supplementary material for: Ethnicity-Based Variations in Focal Adhesion Kinase Signaling in Glioblastoma Gene Expression: A Study of the Puerto Rican Hispanic Population
Source: Int J Mol Sci. 2024 May 1;25(9):4947. doi: 10.3390/ijms25094947 (PMC11084467; doi:10.3390/ijms25094947)
Supplement: Supplementary file 1 [file ijms-25-04947-s001.zip]

Archive with 16 entries (16 files):
- CXCR1 melting.tiff
- CXCR1.tiff
- EGFR melting.jpg
- EGFR.tiff
- FAK melting.tiff
- FAK.tiff
- GAPDH melting.tiff
- GAPDH.tiff
- NGFR melting.tiff
- NGFR.tiff
- PDGFRa melting.tiff
- PDGFRa.tiff
- PDGFRb melting.tiff
- PDGFRb.tiff
- Pyk2 melting.tiff
- Pyk2.tiff
